# Supplementary material for: Transcriptional Profiling of Host Cell Responses to Virulent Haemophilus parasuis: New Insights into Pathogenesis
Source: Int J Mol Sci. 2018 Apr 29;19(5):1320. doi: 10.3390/ijms19051320 (PMC5983834; doi:10.3390/ijms19051320)
Supplement: Supplementary file 1 [file ijms-19-01320-s001.zip]

Archive with 3 entries (3 files):
- Supplementary Table 1.pdf
- Supplementary Table 2.xls
- Supplementary Table 3.pdf
